# Supplementary material for: Microbiome-friendly PS/PVP electrospun fibrous membrane with antibiofilm properties for dental engineering
Source: Regen Biomater. 2024 Feb 9;11:rbae011. doi: 10.1093/rb/rbae011 (PMC10898674; doi:10.1093/rb/rbae011)
Supplement: rbae011_Supplementary_Data [file rbae011_supplementary_data.zip]

Archive with 3 entries (3 files):
- Figure S2.tif
- Figure S1.tif
- Figure S3.tif
